# Supplementary material for: Metagenomic and Untargeted Metabolomic Analysis of the Effect of Sporisorium reilianum Polysaccharide on Improving Obesity
Source: Foods. 2023 Apr 7;12(8):1578. doi: 10.3390/foods12081578 (PMC10137368; doi:10.3390/foods12081578)
Supplement: Supplementary file 1 [file foods-12-01578-s001.zip]

Archive with 2 entries (2 files):
- Supplemental material-Figure.docx
- Supplemental material-Table.docx
